# Supplementary material for: Comprehensive Review on the Impact of Chemical Composition, Plasma Treatment, and Vacuum Ultraviolet (VUV) Irradiation on the Electrical Properties of Organosilicate Films
Source: Polymers (Basel). 2024 Aug 5;16(15):2230. doi: 10.3390/polym16152230 (PMC11314954; doi:10.3390/polym16152230)
Supplement: Supplementary file 1 [file polymers-16-02230-s001.zip]

Archive with 1 entries (1 files):
- polymers-3106371-supplementary.pdf
